# Supplementary material for: Description and ecology of two new species of Gyronotus van Lansberge, 1874 (Coleoptera, Scarabaeidae) from southern Africa
Source: Zookeys. 2013 Oct 22;(344):73–82. doi: 10.3897/zookeys.344.6101 (PMC3817437; doi:10.3897/zookeys.344.6101)
Supplement: XML Treatment for Gyronotus perissinottoi [file zookeys.344.6101-treatment1.xml]

<!DOCTYPE tp:taxon-treatment
  PUBLIC "-//TaxonX//DTD Taxonomic Treatment Publishing DTD v0 20100105//EN" "tax-treatment-NSO.dtd">
<tp:taxon-treatment xmlns:tp="http://www.plazi.org/taxpub"><tp:treatment-meta><mixed-citation publication-type="journal"><person-group><name><surname>Moretto</surname><given-names>Philippe</given-names></name><name><surname>Perissinotto</surname><given-names>Renzo</given-names></name></person-group><article-title>Description and ecology of two new species of <italic>Gyronotus</italic> van Lansberge, 1874 (Coleoptera, Scarabaeidae) from southern Africa</article-title><source>Zookeys</source><day>22</day><month>10</month><year>2013</year><volume>2013</volume><issue>344</issue><fpage>73</fpage><lpage>82</lpage><pub-id pub-id-type="doi">10.3897/zookeys.344.6101</pub-id></mixed-citation></tp:treatment-meta><tp:nomenclature><tp:taxon-name>
                        <tp:taxon-name-part taxon-name-part-type="genus">Gyronotus</tp:taxon-name-part>
                        <tp:taxon-name-part taxon-name-part-type="species">perissinottoi</tp:taxon-name-part>
                        <object-id xmlns:xlink="http://www.w3.org/1999/xlink" xlink:type="simple">http://zoobank.org/652366C0-B9E4-4526-B217-BB757A0EB0CF</object-id>
                        <object-id xmlns:xlink="http://www.w3.org/1999/xlink" xlink:type="simple">http://species-id.net/wiki/Gyronotus_perissinottoi</object-id>
                    </tp:taxon-name><tp:taxon-authority>Moretto</tp:taxon-authority><tp:taxon-status xmlns:xlink="http://www.w3.org/1999/xlink" xlink:type="simple">sp. n.</tp:taxon-status><xref ref-type="fig" rid="F1">Figures 1</xref><xref ref-type="fig" rid="F3">, 3</xref></tp:nomenclature><tp:treatment-sec sec-type="Type locality"><title>Type locality.</title><p>South Africa, KwaZulu-Natal, Umthamvuna Nature Reserve, Beacon Hill Section (<named-content xmlns:xlink="http://www.w3.org/1999/xlink" content-type="dwc:verbatimCoordinates" xlink:type="simple">31°00'47"S, 30°10'23"E</named-content>); on escarpment at the edge of riverine forest, in grassland interspersed with rocky outcrops and boulders.</p></tp:treatment-sec><tp:treatment-sec sec-type="Type specimens"><title>Type specimens.</title><p>Holotype ♂: South Africa, KZN, Umthamvuna Reserve, 13.I.2013, ground trap baited with baboon dung, R Perissinotto &amp; L Clennell legit (TMSA). Allotype ♀: same data as above (TMSA). Paratypes, 3♂ 4♀: same data as above (ISAM, PCPR, PMOC). 1 ♀, same locality and collectors, but 24.I.2004 (PMOC); 1 ♀, same locality and collectors, but 28.I.2007 (PMOC).</p></tp:treatment-sec><tp:treatment-sec sec-type="Diagnosis"><title>Diagnosis.</title><p><italic><tp:taxon-name>Gyronotus perissinottoi</tp:taxon-name></italic> sp. n. is, with <italic><tp:taxon-name>Gyronotus dispar</tp:taxon-name></italic> Felsche, 1911, one of the largest <italic><tp:taxon-name>Gyronotus</tp:taxon-name></italic> species currently known. In contrast to all the other species, including <italic><tp:taxon-name>Gyronotus marginatus</tp:taxon-name></italic> Péringuey, 1888, currently synonymized with <italic><tp:taxon-name>Gyronotus pumilus</tp:taxon-name></italic> (Boheman, 1857), the elytra are punctate and the interstriae very marked. Another typical character is the brush of long, flat-laying, yellow setae that cover a narrow area along the middle of the posterior side of the mesofemora in the male. The shape of the parameres is also unique, and closest to that of <italic><tp:taxon-name>Gyronotus pumilus</tp:taxon-name></italic> (<italic>sensu</italic> <xref ref-type="bibr" rid="B8">Scholtz and Howden 1987</xref>), with parameres flattened laterally and crossing each other.</p></tp:treatment-sec><tp:treatment-sec sec-type="Etymology"><title>Etymology.</title><p>This species is named after Renzo Perissinotto, who collected the entire type series and compiled the ecological notes reported in this work.</p></tp:treatment-sec><tp:treatment-sec sec-type="Description"><title>Description.</title><p>Length 16–18 mm, width 9–10.5 mm; body convex, rounded, shining bronze with metallic reflections, glabrous on the upper side; with few inconspicuous setae on the posterior quarter of elytra in very fresh specimens.</p><p><italic>Head</italic>. Entirely, densely and finely punctate, except the anterior part of the clypeus which is sparsely and very finely dotted; clypeo-genal suture faint; only short segment of occipital suture present on each side of the head, reaching the extremity of the clypeo-genal suture.</p><!--PageBreak--><!--PageBreak--><p><italic>Thorax</italic>. Entirely, densely and finely punctate, with punctures finer anteriorly and larger laterally. Lateral angle at middle of sides widely rounded; mesosternum strongly punctate near the suture and in the middle, but finely punctate laterally; metasternum shiny and very finely punctate in the middle part, shagreened and more strongly punctate laterally, with punctures elongated; internal end of male protibia broadened, densely fringed at apex with very short setae, mobile spur short and directed obliquely outwards; female protibia with sharp tooth at the apex of the inner border, mobile spur about twice as long as in the male and directed forward; femora densely punctate; brush of long, flat-laying, yellow setae covering a narrow area along the middle of the posterior side of the mesofemora in male (<xref ref-type="fig" rid="F1">Figure 1A</xref>); brush of setae absent in female (<xref ref-type="fig" rid="F1">Figure 1B</xref>).</p><fig id="F1" position="float" orientation="portrait"><label>Figure 1.</label><caption><p><italic><tp:taxon-name>Gyronotus perissinottoi</tp:taxon-name></italic> sp. n. <bold>A</bold> Holotype male, dorsal habitus <bold>B</bold> Allotype female, dorsal habitus <bold>C</bold> Male pygidium, ventral side <bold>D</bold> Female pygidium, ventral side <bold>E</bold> left <bold>F</bold> right and <bold>G</bold> ventral sides of aedeagus. Photo: Mickaël François.</p></caption><graphic xmlns:xlink="http://www.w3.org/1999/xlink" xlink:href="ZooKeys-344-073-g001.jpg" position="float" orientation="portrait" xlink:type="simple"/></fig><p><italic>Elytra</italic>. Regularly and strongly convex dorsally, slightly convex laterally; striae obsolete, but densely and strongly punctate, visible with naked eye; interstriae slightly convex, sparsely and finely punctate, with punctures of different size on a very finely shagreened tegument, interspersed with very small, flat and shiny granules.</p><p><italic>Abdomen</italic>. Sternites smooth, finely punctate medially, stronger laterally; pygidium convex, strongly shagreened, strongly and very densely punctate in females, but sparsely and finely with punctures elongated in males; parameres of aedeagus asymmetrical (<xref ref-type="fig" rid="F1">Figures 1E–G</xref>).</p></tp:treatment-sec><tp:treatment-sec sec-type="Remarks"><title>Remarks.</title><p>It was previously known that <italic><tp:taxon-name>Gyronotus pumilus</tp:taxon-name></italic> also occurs in the Umthamvuna Nature Reserve (<xref ref-type="bibr" rid="B2">Davis et al. 2008</xref>; pers. observ.). However, the two species occupy different habitats, with <italic><tp:taxon-name>Gyronotus pumilus</tp:taxon-name></italic> restricted to the riverine forest and <italic><tp:taxon-name>Gyronotus perissinottoi</tp:taxon-name></italic> to the grassland plateau, outside the forest.</p></tp:treatment-sec><tp:treatment-sec><!--Section generated to contain objects referenced in tp:taxon-treatment.--><fig id="F3" position="float" orientation="portrait"><label>Figure 3.</label><caption><p><italic><tp:taxon-name>Gyronotus perissinottoi</tp:taxon-name></italic> sp. n. in its natural habitat at the Umthamvuna Nature Reserve. Photo: Lynette Clennell.</p></caption><graphic xmlns:xlink="http://www.w3.org/1999/xlink" xlink:href="ZooKeys-344-073-g003.jpg" position="float" orientation="portrait" xlink:type="simple"/></fig></tp:treatment-sec><ref-list><ref id="B8"><mixed-citation xmlns:xlink="http://www.w3.org/1999/xlink" xlink:type="simple"><person-group><name name-style="western"><surname>Scholtz</surname><given-names>CH</given-names></name><name name-style="western"><surname>Howden</surname><given-names>HF</given-names></name></person-group> (<year>1987</year>) <article-title>A revision of the African Canthonina (Coleoptera: Scarabaeidae: Scarabaeinae).</article-title><source>Journal of the Entomological Society of Southern Africa</source><volume>50</volume>: <fpage>75</fpage>-<lpage>119</lpage>.</mixed-citation></ref><ref id="B2"><mixed-citation xmlns:xlink="http://www.w3.org/1999/xlink" xlink:type="simple"><person-group><name name-style="western"><surname>Davis</surname><given-names>ALV</given-names></name><name name-style="western"><surname>Frolov</surname><given-names>AV</given-names></name><name name-style="western"><surname>Scholtz</surname><given-names>CH</given-names></name></person-group> (<year>2008</year>) <article-title>The African Dung Beetle Genera.</article-title><publisher-name>Protea Book House</publisher-name>, <publisher-loc>Pretoria</publisher-loc>, <lpage>272</lpage> pp.</mixed-citation></ref></ref-list></tp:taxon-treatment>
