# Supplementary material for: Description and ecology of two new species of Gyronotus van Lansberge, 1874 (Coleoptera, Scarabaeidae) from southern Africa
Source: Zookeys. 2013 Oct 22;(344):73–82. doi: 10.3897/zookeys.344.6101 (PMC3817437; doi:10.3897/zookeys.344.6101)
Supplement: XML Treatment for Gyronotus schuelei [file zookeys.344.6101-treatment2.xml]

<!DOCTYPE tp:taxon-treatment
  PUBLIC "-//TaxonX//DTD Taxonomic Treatment Publishing DTD v0 20100105//EN" "tax-treatment-NSO.dtd">
<tp:taxon-treatment xmlns:tp="http://www.plazi.org/taxpub"><tp:treatment-meta><mixed-citation publication-type="journal"><person-group><name><surname>Moretto</surname><given-names>Philippe</given-names></name><name><surname>Perissinotto</surname><given-names>Renzo</given-names></name></person-group><article-title>Description and ecology of two new species of <italic>Gyronotus</italic> van Lansberge, 1874 (Coleoptera, Scarabaeidae) from southern Africa</article-title><source>Zookeys</source><day>22</day><month>10</month><year>2013</year><volume>2013</volume><issue>344</issue><fpage>73</fpage><lpage>82</lpage><pub-id pub-id-type="doi">10.3897/zookeys.344.6101</pub-id></mixed-citation></tp:treatment-meta><tp:nomenclature><tp:taxon-name>
                        <tp:taxon-name-part taxon-name-part-type="genus">Gyronotus</tp:taxon-name-part>
                        <tp:taxon-name-part taxon-name-part-type="species">schuelei</tp:taxon-name-part>
                        <object-id xmlns:xlink="http://www.w3.org/1999/xlink" xlink:type="simple">http://zoobank.org/8C6B0DE7-D83F-42A3-A35F-FD5EB536A18C</object-id>
                        <object-id xmlns:xlink="http://www.w3.org/1999/xlink" xlink:type="simple">http://species-id.net/wiki/Gyronotus_schuelei</object-id>
                    </tp:taxon-name><tp:taxon-authority>Moretto</tp:taxon-authority><tp:taxon-status xmlns:xlink="http://www.w3.org/1999/xlink" xlink:type="simple">sp. n.</tp:taxon-status><xref ref-type="fig" rid="F2">Figures 2</xref></tp:nomenclature><tp:treatment-sec sec-type="Type locality"><title>Type locality.</title><p>Western Swaziland (26°08'18"–26°29'33"S; 31°08'13"–31°11'02"E); in mountain grassland with pockets of sour bushveld.</p></tp:treatment-sec><tp:treatment-sec sec-type="Type specimens"><title>Type specimens.</title><p>Holotype ♂: Swaziland, Mlilwane, 28.III.1997, R. Perissinotto &amp; L. Clennell legit (PMOC). Allotype ♀: 19/20.XI.2001, Swaziland, Malolotja Nature Reserve, P. Schüle legit (PMOC).</p></tp:treatment-sec><tp:treatment-sec sec-type="Diagnosis"><title>Diagnosis.</title><p>This species shows its closest affinity to <italic><tp:taxon-name>Gyronotus glabrosus</tp:taxon-name></italic> Scholtz &amp; Howden, 1987 (p. 84, fig. 3), with which it shares the same structure of the parameres, although their shape is clearly different. In particular, the right paramere is much slender and more regularly curved than its left counterpart, while the apical plate of the left paramere is larger than that on the right.</p></tp:treatment-sec><tp:treatment-sec sec-type="Etymology"><title>Etymology.</title><p>This species is dedicated to Peter Schüle, German specialist of <tp:taxon-name>Cicindelidae</tp:taxon-name>, who collected the allotype specimen.</p></tp:treatment-sec><tp:treatment-sec sec-type="Description"><title>Description.</title><p>Length 14 mm, width 8.5 mm; body moderately convex, very dark brown, with few short, erected, white setae on the posterior half of the elytra.</p><!--PageBreak--><!--PageBreak--><p><italic>Head</italic>. Entirely, densely and finely punctate except for a small space between the clypeal teeth, which is finely dotted.</p><p><italic>Thorax</italic>. Entirely, densely and very finely punctate; exhibiting lateral angle before the middle of the sides; mesosternum strongly but sparsely punctate; metasternum shiny, very finely and sparsely punctate; profemur densely punctuate; mesofemur punctate in the middle, sparsely dotted distally and apically; metafemur sparsely dotted distally, densely punctuate apically.</p><p><italic>Elytra</italic>. Striae obsolete on the disc, more distinct on the sides, finely punctate; interstriae flat on the disc, more convex apically and laterally, finely punctate.</p><p><italic>Abdomen</italic>. Pygidium convex in male, totally inflexed in ventral position in female; with raising contour at margin, particularly enlarged at apex in male (<xref ref-type="fig" rid="F2">Figure 2C</xref>), very enlarged in female (<xref ref-type="fig" rid="F2">Figure 2D</xref>); parameres of aedeagus asymmetrical (<xref ref-type="fig" rid="F2">Figures 2E–G</xref>).</p><fig id="F2" position="float" orientation="portrait"><label>Figure 2.</label><caption><p><italic><tp:taxon-name>Gyronotus schuelei</tp:taxon-name></italic> sp. n. <bold>A</bold> Holotype male, dorsal habitus <bold>B</bold> Allotype female, dorsal habitus <bold>C</bold> Male pygidium, ventral side <bold>D</bold> Female pygidium, ventral side <bold>E</bold> left <bold>F</bold> right and <bold>G</bold> ventral sides of aedeagus. Photo: Mickaël François.</p></caption><graphic xmlns:xlink="http://www.w3.org/1999/xlink" xlink:href="ZooKeys-344-073-g002.jpg" position="float" orientation="portrait" xlink:type="simple"/></fig><fig id="F3" position="float" orientation="portrait"><label>Figure 3.</label><caption><p><italic><tp:taxon-name>Gyronotus perissinottoi</tp:taxon-name></italic> sp. n. in its natural habitat at the Umthamvuna Nature Reserve. Photo: Lynette Clennell.</p></caption><graphic xmlns:xlink="http://www.w3.org/1999/xlink" xlink:href="ZooKeys-344-073-g003.jpg" position="float" orientation="portrait" xlink:type="simple"/></fig></tp:treatment-sec><tp:treatment-sec sec-type="Remarks"><title>Remarks.</title><p>This appears to be the first record of the presence of <italic><tp:taxon-name>Gyronotus</tp:taxon-name></italic> in Swaziland. Its distribution range needs to be investigated further, as it may include adjacent mountainous areas in the Mpumalanga Province of South Africa.</p><!--PageBreak--></tp:treatment-sec></tp:taxon-treatment>
